# Supplementary material for: Systematic Meta-Analysis of Computer-Aided Detection of Breast Cancer Using Hyperspectral Imaging
Source: Bioengineering (Basel). 2024 Oct 24;11(11):1060. doi: 10.3390/bioengineering11111060 (PMC11591395; doi:10.3390/bioengineering11111060)
Supplement: Supplementary file 1 [file bioengineering-11-01060-s001.zip]

Archive with 1 entries (1 files):
- bioengineering-3250649-supplementary.pdf
